# Supplementary material for: ZSM-5-Confined Fe-O4 Nanozymes Enable the Identification of Intrinsic Active Sites in POD-like Reactions
Source: Nanomaterials (Basel). 2025 Jul 14;15(14):1090. doi: 10.3390/nano15141090 (PMC12298369; doi:10.3390/nano15141090)
Supplement: Supplementary file 1 [file nanomaterials-15-01090-s001.zip]

Archive with 1 entries (1 files):
- nanomaterials-3687973-supplementary.pdf
